# Supplementary material for: Heat-induced female biased sex ratio during development is not mitigated after prolonged thermal selection
Source: BMC Ecol Evol. 2023 Nov 2;23:64. doi: 10.1186/s12862-023-02172-4 (PMC10623787; doi:10.1186/s12862-023-02172-4)
Supplement: Supplementary file 1 — Additional file 1: Table S1. Offspring sex ratio for each population and temperature. Offspring sex ratio was calculated as the female ratio, i.e. the female offspring number divided by the total offspring number. Total sample size (N) corresponds to the number of vials analysed for each replicate population. [file 12862_2023_2172_MOESM1_ESM.xlsx]

## Sheet: Table S1
Table S1 - Offspring sex-ratio for each population and temperature
		14 oC						18 oC						24 oC
Population	N	females	males	total	female ratio		N	females	males	total	female ratio		N	females	males	total	female ratio
NL1	13	171	149	320	0.534375		13	185	189	374	0.494652		9	82	53	135	0.607407
NL2	15	216	176	392	0.55102		15	296	317	613	0.482871		6	64	63	127	0.503937
NL3	14	149	151	300	0.496667		16	315	282	597	0.527638		7	96	70	166	0.578313
WNL1	14	158	115	273	0.578755		15	253	225	478	0.529289		13	169	130	299	0.565217
WNL2	15	175	165	340	0.514706		15	252	249	501	0.502994		8	141	112	253	0.557312
WNL3	14	143	156	299	0.478261		14	176	202	378	0.465608		8	134	124	258	0.51938
Note: female ratio was calculated as the female offspring number divided by the total offspring number. N - total sample size (number of vials) for each replicate population.
																										W<C
