# Supplementary material for: Heat-induced female biased sex ratio during development is not mitigated after prolonged thermal selection
Source: BMC Ecol Evol. 2023 Nov 2;23:64. doi: 10.1186/s12862-023-02172-4 (PMC10623787; doi:10.1186/s12862-023-02172-4)
Supplement: Supplementary file 2 — Additional file 2: Table S2. Effect of Sex and Selection on offspring number at control (18 oC) conditions. [file 12862_2023_2172_MOESM2_ESM.xlsx]

## Sheet: Table S2
Table S2 - Effect of Sex and Selection on offspring number at control (18oC) conditions
Model parameters	d.f.	χ2
Sex	1	0.019 n.s.
Selection	1	2.196 n.s.
Sex x Selection	2	0.002 n.s.
Note: significance levels: p> 0.05 n.s.; 0.05>p>0.01*; 0.01>p>0.001**; p<0.001 ***
