# Supplementary material for: Heat-induced female biased sex ratio during development is not mitigated after prolonged thermal selection
Source: BMC Ecol Evol. 2023 Nov 2;23:64. doi: 10.1186/s12862-023-02172-4 (PMC10623787; doi:10.1186/s12862-023-02172-4)
Supplement: Supplementary file 4 — Additional file 4: Table S3. Raw data. Dataset with individual data - female and male offspring number for each temperature (14, 18 and 24 ºC), selection regime (WNL - warming vs NL - control) and replicate population (WNL1-3 and NL1-3). [file 12862_2023_2172_MOESM4_ESM.xlsx]

## Sheet: Table S3
Table S3 - Raw data: Female and Male offspring number for each temperature (14, 18 and 24ºC), selection regime (WNL - warming vs NL - control) and replicate population (WNL1-3 and NL1-3)
Temperature	Selection Regime	Replicate population	Block	Rack	Sex	Vial	Count
14	WNL	WNL1	1	1A	F	2	12
14	WNL	WNL1	1	1A	M	2	5
14	NL	NL1	1	1A	F	11	18
14	NL	NL1	1	1A	M	11	14
14	WNL	WNL1	1	1A	F	14	15
14	WNL	WNL1	1	1A	M	14	8
14	NL	NL1	1	1A	F	15	2
14	NL	NL1	1	1A	M	15	7
14	WNL	WNL1	1	1A	F	19	14
14	WNL	WNL1	1	1A	M	19	7
14	NL	NL1	1	1A	F	23	24
14	NL	NL1	1	1A	M	23	24
14	WNL	WNL1	1	1A	F	26	10
14	WNL	WNL1	1	1A	M	26	4
14	NL	NL1	1	1A	F	27	13
14	NL	NL1	1	1A	M	27	13
14	WNL	WNL1	1	1A	F	31	11
14	WNL	WNL1	1	1A	M	31	11
14	WNL	WNL1	1	1A	F	38	11
14	WNL	WNL1	1	1A	M	38	9
14	NL	NL1	1	1A	F	39	14
14	NL	NL1	1	1A	M	39	10
14	NL	NL1	1	1A	F	47	8
14	NL	NL1	1	1A	M	47	10
14	NL	NL1	1	1B	F	1	10
14	NL	NL1	1	1B	M	1	7
14	WNL	WNL1	1	1B	F	4	15
14	WNL	WNL1	1	1B	M	4	8
14	WNL	WNL1	1	1B	F	9	15
14	WNL	WNL1	1	1B	M	9	14
14	NL	NL1	1	1B	F	10	16
14	NL	NL1	1	1B	M	10	10
14	NL	NL1	1	1B	F	13	13
14	NL	NL1	1	1B	M	13	16
14	WNL	WNL1	1	1B	F	16	9
14	WNL	WNL1	1	1B	M	16	14
14	WNL	WNL1	1	1B	F	21	10
14	WNL	WNL1	1	1B	M	21	8
14	NL	NL1	1	1B	F	25	11
14	NL	NL1	1	1B	M	25	3
14	WNL	WNL1	1	1B	F	28	7
14	WNL	WNL1	1	1B	M	28	11
14	WNL	WNL1	1	1B	F	33	17
14	WNL	WNL1	1	1B	M	33	9
14	NL	NL1	1	1B	F	34	16
14	NL	NL1	1	1B	M	34	14
14	NL	NL1	1	1B	F	37	12
14	NL	NL1	1	1B	M	37	12
14	WNL	WNL1	1	1B	F	40	5
14	WNL	WNL1	1	1B	M	40	5
14	WNL	WNL1	1	1B	F	45	7
14	WNL	WNL1	1	1B	M	45	2
14	NL	NL1	1	1B	F	46	14
14	NL	NL1	1	1B	M	46	9
14	WNL	WNL2	2	2A	F	1	7
14	WNL	WNL2	2	2A	M	1	10
14	NL	NL2	2	2A	F	5	9
14	NL	NL2	2	2A	M	5	12
14	WNL	WNL2	2	2A	F	11	17
14	WNL	WNL2	2	2A	M	11	10
14	NL	NL2	2	2A	F	12	14
14	NL	NL2	2	2A	M	12	10
14	WNL	WNL2	2	2A	F	23	10
14	WNL	WNL2	2	2A	M	23	16
14	NL	NL2	2	2A	F	24	7
14	NL	NL2	2	2A	M	24	4
14	WNL	WNL2	2	2A	F	25	14
14	WNL	WNL2	2	2A	M	25	10
14	NL	NL2	2	2A	F	29	13
14	NL	NL2	2	2A	M	29	11
14	WNL	WNL2	2	2A	F	35	14
14	WNL	WNL2	2	2A	M	35	10
14	NL	NL2	2	2A	F	36	23
14	NL	NL2	2	2A	M	36	18
14	WNL	WNL2	2	2A	F	37	15
14	WNL	WNL2	2	2A	M	37	15
14	NL	NL2	2	2A	F	41	4
14	NL	NL2	2	2A	M	41	13
14	WNL	WNL2	2	2A	F	47	10
14	WNL	WNL2	2	2A	M	47	14
14	NL	NL2	2	2A	F	48	20
14	NL	NL2	2	2A	M	48	21
14	NL	NL2	2	2B	F	2	8
14	NL	NL2	2	2B	M	2	4
14	WNL	WNL2	2	2B	F	6	11
14	WNL	WNL2	2	2B	M	6	11
14	NL	NL2	2	2B	F	8	18
14	NL	NL2	2	2B	M	8	12
14	WNL	WNL2	2	2B	F	10	15
14	WNL	WNL2	2	2B	M	10	10
14	NL	NL2	2	2B	F	14	24
14	NL	NL2	2	2B	M	14	18
14	WNL	WNL2	2	2B	F	18	10
14	WNL	WNL2	2	2B	M	18	17
14	NL	NL2	2	2B	F	20	24
14	NL	NL2	2	2B	M	20	10
14	WNL	WNL2	2	2B	F	22	13
14	WNL	WNL2	2	2B	M	22	9
14	NL	NL2	2	2B	F	26	17
14	NL	NL2	2	2B	M	26	11
14	WNL	WNL2	2	2B	F	30	10
14	WNL	WNL2	2	2B	M	30	9
14	NL	NL2	2	2B	F	32	15
14	NL	NL2	2	2B	M	32	14
14	WNL	WNL2	2	2B	F	34	15
14	WNL	WNL2	2	2B	M	34	2
14	NL	NL2	2	2B	F	38	10
14	NL	NL2	2	2B	M	38	9
14	WNL	WNL2	2	2B	F	42	6
14	WNL	WNL2	2	2B	M	42	14
14	NL	NL2	2	2B	F	44	10
14	NL	NL2	2	2B	M	44	9
14	WNL	WNL2	2	2B	F	46	8
14	WNL	WNL2	2	2B	M	46	8
14	NL	NL3	3	3A	F	4	12
14	NL	NL3	3	3A	M	4	12
14	WNL	WNL3	3	3A	F	5	16
14	WNL	WNL3	3	3A	M	5	19
14	WNL	WNL3	3	3A	F	8	7
14	WNL	WNL3	3	3A	M	8	14
14	NL	NL3	3	3A	F	9	9
14	NL	NL3	3	3A	M	9	6
14	NL	NL3	3	3A	F	16	19
14	NL	NL3	3	3A	M	16	13
14	WNL	WNL3	3	3A	F	17	8
14	WNL	WNL3	3	3A	M	17	13
14	WNL	WNL3	3	3A	F	20	9
14	WNL	WNL3	3	3A	M	20	13
14	NL	NL3	3	3A	F	21	6
14	NL	NL3	3	3A	M	21	14
14	NL	NL3	3	3A	F	28	9
14	NL	NL3	3	3A	M	28	9
14	WNL	WNL3	3	3A	F	32	4
14	WNL	WNL3	3	3A	M	32	3
14	NL	NL3	3	3A	F	33	9
14	NL	NL3	3	3A	M	33	11
14	NL	NL3	3	3A	F	40	11
14	NL	NL3	3	3A	M	40	20
14	WNL	WNL3	3	3A	F	41	11
14	WNL	WNL3	3	3A	M	41	12
14	WNL	WNL3	3	3A	F	44	14
14	WNL	WNL3	3	3A	M	44	10
14	NL	NL3	3	3A	F	45	8
14	NL	NL3	3	3A	M	45	6
14	WNL	WNL3	3	3B	F	3	6
14	WNL	WNL3	3	3B	M	3	6
14	NL	NL3	3	3B	F	6	10
14	NL	NL3	3	3B	M	6	19
14	NL	NL3	3	3B	F	7	9
14	NL	NL3	3	3B	M	7	1
14	WNL	WNL3	3	3B	F	12	10
14	WNL	WNL3	3	3B	M	12	8
14	WNL	WNL3	3	3B	F	15	10
14	WNL	WNL3	3	3B	M	15	13
14	NL	NL3	3	3B	F	18	12
14	NL	NL3	3	3B	M	18	9
14	NL	NL3	3	3B	F	19	8
14	NL	NL3	3	3B	M	19	5
14	WNL	WNL3	3	3B	F	24	10
14	WNL	WNL3	3	3B	M	24	17
14	NL	NL3	3	3B	F	30	11
14	NL	NL3	3	3B	M	30	16
14	WNL	WNL3	3	3B	F	36	16
14	WNL	WNL3	3	3B	M	36	10
14	WNL	WNL3	3	3B	F	39	16
14	WNL	WNL3	3	3B	M	39	13
14	NL	NL3	3	3B	F	42	16
14	NL	NL3	3	3B	M	42	10
14	WNL	WNL3	3	3B	F	48	6
14	WNL	WNL3	3	3B	M	48	5
18	WNL	WNL1	1	1A	F	2	18
18	WNL	WNL1	1	1A	M	2	20
18	WNL	WNL1	1	1A	F	7	20
18	WNL	WNL1	1	1A	M	7	9
18	NL	NL1	1	1A	F	11	13
18	NL	NL1	1	1A	M	11	15
18	WNL	WNL1	1	1A	F	14	15
18	WNL	WNL1	1	1A	M	14	7
18	NL	NL1	1	1A	F	15	23
18	NL	NL1	1	1A	M	15	19
18	WNL	WNL1	1	1A	F	19	14
18	WNL	WNL1	1	1A	M	19	14
18	NL	NL1	1	1A	F	23	23
18	NL	NL1	1	1A	M	23	15
18	WNL	WNL1	1	1A	F	26	19
18	WNL	WNL1	1	1A	M	26	20
18	NL	NL1	1	1A	F	27	8
18	NL	NL1	1	1A	M	27	6
18	WNL	WNL1	1	1A	F	31	14
18	WNL	WNL1	1	1A	M	31	11
18	WNL	WNL1	1	1A	F	38	15
18	WNL	WNL1	1	1A	M	38	17
18	NL	NL1	1	1A	F	39	8
18	NL	NL1	1	1A	M	39	15
18	NL	NL1	1	1B	F	1	7
18	NL	NL1	1	1B	M	1	16
18	WNL	WNL1	1	1B	F	4	6
18	WNL	WNL1	1	1B	M	4	9
18	WNL	WNL1	1	1B	F	9	18
18	WNL	WNL1	1	1B	M	9	15
18	NL	NL1	1	1B	F	10	20
18	NL	NL1	1	1B	M	10	17
18	NL	NL1	1	1B	F	13	18
18	NL	NL1	1	1B	M	13	13
18	WNL	WNL1	1	1B	F	16	24
18	WNL	WNL1	1	1B	M	16	24
18	WNL	WNL1	1	1B	F	21	19
18	WNL	WNL1	1	1B	M	21	14
18	NL	NL1	1	1B	F	22	11
18	NL	NL1	1	1B	M	22	17
18	NL	NL1	1	1B	F	25	18
18	NL	NL1	1	1B	M	25	19
18	WNL	WNL1	1	1B	F	28	14
18	WNL	WNL1	1	1B	M	28	10
18	WNL	WNL1	1	1B	F	33	21
18	WNL	WNL1	1	1B	M	33	23
18	NL	NL1	1	1B	F	34	3
18	NL	NL1	1	1B	M	34	10
18	NL	NL1	1	1B	F	37	17
18	NL	NL1	1	1B	M	37	13
18	WNL	WNL1	1	1B	F	40	20
18	WNL	WNL1	1	1B	M	40	14
18	WNL	WNL1	1	1B	F	45	16
18	WNL	WNL1	1	1B	M	45	18
18	NL	NL1	1	1B	F	46	16
18	NL	NL1	1	1B	M	46	14
18	WNL	WNL2	2	2A	F	1	17
18	WNL	WNL2	2	2A	M	1	22
18	NL	NL2	2	2A	F	5	13
18	NL	NL2	2	2A	M	5	17
18	WNL	WNL2	2	2A	F	11	15
18	WNL	WNL2	2	2A	M	11	18
18	NL	NL2	2	2A	F	12	32
18	NL	NL2	2	2A	M	12	38
18	WNL	WNL2	2	2A	F	13	20
18	WNL	WNL2	2	2A	M	13	11
18	NL	NL2	2	2A	F	17	9
18	NL	NL2	2	2A	M	17	12
18	WNL	WNL2	2	2A	F	23	14
18	WNL	WNL2	2	2A	M	23	11
18	NL	NL2	2	2A	F	24	22
18	NL	NL2	2	2A	M	24	23
18	WNL	WNL2	2	2A	F	25	16
18	WNL	WNL2	2	2A	M	25	15
18	NL	NL2	2	2A	F	29	18
18	NL	NL2	2	2A	M	29	17
18	WNL	WNL2	2	2A	F	35	22
18	WNL	WNL2	2	2A	M	35	14
18	WNL	WNL2	2	2A	F	37	18
18	WNL	WNL2	2	2A	M	37	19
18	NL	NL2	2	2A	F	41	46
18	NL	NL2	2	2A	M	41	37
18	WNL	WNL2	2	2A	F	47	16
18	WNL	WNL2	2	2A	M	47	19
18	NL	NL2	2	2A	F	48	23
18	NL	NL2	2	2A	M	48	22
18	NL	NL2	2	2B	F	2	18
18	NL	NL2	2	2B	M	2	18
18	NL	NL2	2	2B	F	8	19
18	NL	NL2	2	2B	M	8	20
18	WNL	WNL2	2	2B	F	10	18
18	WNL	WNL2	2	2B	M	10	13
18	NL	NL2	2	2B	F	14	11
18	NL	NL2	2	2B	M	14	21
18	WNL	WNL2	2	2B	F	18	19
18	WNL	WNL2	2	2B	M	18	18
18	NL	NL2	2	2B	F	20	13
18	NL	NL2	2	2B	M	20	13
18	WNL	WNL2	2	2B	F	22	3
18	WNL	WNL2	2	2B	M	22	3
18	NL	NL2	2	2B	F	26	12
18	NL	NL2	2	2B	M	26	5
18	WNL	WNL2	2	2B	F	30	16
18	WNL	WNL2	2	2B	M	30	29
18	NL	NL2	2	2B	F	32	25
18	NL	NL2	2	2B	M	32	36
18	WNL	WNL2	2	2B	F	34	21
18	WNL	WNL2	2	2B	M	34	20
18	NL	NL2	2	2B	F	38	19
18	NL	NL2	2	2B	M	38	16
18	WNL	WNL2	2	2B	F	42	24
18	WNL	WNL2	2	2B	M	42	23
18	NL	NL2	2	2B	F	44	16
18	NL	NL2	2	2B	M	44	22
18	WNL	WNL2	2	2B	F	46	13
18	WNL	WNL2	2	2B	M	46	14
18	NL	NL3	3	3A	F	4	20
18	NL	NL3	3	3A	M	4	22
18	WNL	WNL3	3	3A	F	5	6
18	WNL	WNL3	3	3A	M	5	8
18	WNL	WNL3	3	3A	F	8	7
18	WNL	WNL3	3	3A	M	8	11
18	NL	NL3	3	3A	F	9	25
18	NL	NL3	3	3A	M	9	11
18	NL	NL3	3	3A	F	16	13
18	NL	NL3	3	3A	M	16	13
18	WNL	WNL3	3	3A	F	20	17
18	WNL	WNL3	3	3A	M	20	15
18	NL	NL3	3	3A	F	21	22
18	NL	NL3	3	3A	M	21	26
18	NL	NL3	3	3A	F	28	18
18	NL	NL3	3	3A	M	28	21
18	WNL	WNL3	3	3A	F	29	16
18	WNL	WNL3	3	3A	M	29	15
18	WNL	WNL3	3	3A	F	32	17
18	WNL	WNL3	3	3A	M	32	25
18	NL	NL3	3	3A	F	33	14
18	NL	NL3	3	3A	M	33	12
18	NL	NL3	3	3A	F	40	23
18	NL	NL3	3	3A	M	40	23
18	WNL	WNL3	3	3A	F	41	4
18	WNL	WNL3	3	3A	M	41	5
18	WNL	WNL3	3	3A	F	44	18
18	WNL	WNL3	3	3A	M	44	18
18	NL	NL3	3	3A	F	45	21
18	NL	NL3	3	3A	M	45	14
18	WNL	WNL3	3	3B	F	3	18
18	WNL	WNL3	3	3B	M	3	8
18	NL	NL3	3	3B	F	6	29
18	NL	NL3	3	3B	M	6	9
18	NL	NL3	3	3B	F	7	25
18	NL	NL3	3	3B	M	7	17
18	WNL	WNL3	3	3B	F	12	10
18	WNL	WNL3	3	3B	M	12	14
18	NL	NL3	3	3B	F	18	13
18	NL	NL3	3	3B	M	18	15
18	NL	NL3	3	3B	F	19	9
18	NL	NL3	3	3B	M	19	16
18	WNL	WNL3	3	3B	F	24	11
18	WNL	WNL3	3	3B	M	24	18
18	WNL	WNL3	3	3B	F	27	17
18	WNL	WNL3	3	3B	M	27	8
18	NL	NL3	3	3B	F	30	16
18	NL	NL3	3	3B	M	30	16
18	NL	NL3	3	3B	F	31	17
18	NL	NL3	3	3B	M	31	16
18	WNL	WNL3	3	3B	F	36	14
18	WNL	WNL3	3	3B	M	36	23
18	WNL	WNL3	3	3B	F	39	14
18	WNL	WNL3	3	3B	M	39	23
18	NL	NL3	3	3B	F	42	19
18	NL	NL3	3	3B	M	42	21
18	NL	NL3	3	3B	F	43	31
18	NL	NL3	3	3B	M	43	30
18	WNL	WNL3	3	3B	F	48	7
18	WNL	WNL3	3	3B	M	48	11
24	WNL	WNL1	1	1A	F	2	13
24	WNL	WNL1	1	1A	M	2	8
24	NL	NL1	1	1A	F	3	12
24	NL	NL1	1	1A	M	3	4
24	WNL	WNL1	1	1A	F	7	20
24	WNL	WNL1	1	1A	M	7	15
24	WNL	WNL1	1	1A	F	14	4
24	WNL	WNL1	1	1A	M	14	6
24	NL	NL1	1	1A	F	15	9
24	NL	NL1	1	1A	M	15	3
24	WNL	WNL1	1	1A	F	19	16
24	WNL	WNL1	1	1A	M	19	11
24	NL	NL1	1	1A	F	23	29
24	NL	NL1	1	1A	M	23	19
24	WNL	WNL1	1	1A	F	26	9
24	WNL	WNL1	1	1A	M	26	6
24	WNL	WNL1	1	1A	F	31	11
24	WNL	WNL1	1	1A	M	31	6
24	NL	NL1	1	1A	F	35	4
24	NL	NL1	1	1A	M	35	6
24	WNL	WNL1	1	1A	F	38	4
24	WNL	WNL1	1	1A	M	38	6
24	WNL	WNL1	1	1A	F	43	16
24	WNL	WNL1	1	1A	M	43	11
24	NL	NL1	1	1A	F	47	3
24	NL	NL1	1	1A	M	47	3
24	NL	NL1	1	1B	F	1	9
24	NL	NL1	1	1B	M	1	9
24	WNL	WNL1	1	1B	F	9	21
24	WNL	WNL1	1	1B	M	9	16
24	NL	NL1	1	1B	F	13	5
24	NL	NL1	1	1B	M	13	1
24	WNL	WNL1	1	1B	F	21	17
24	WNL	WNL1	1	1B	M	21	16
24	NL	NL1	1	1B	F	22	8
24	NL	NL1	1	1B	M	22	5
24	NL	NL1	1	1B	F	25	3
24	NL	NL1	1	1B	M	25	3
24	WNL	WNL1	1	1B	F	28	20
24	WNL	WNL1	1	1B	M	28	8
24	WNL	WNL1	1	1B	F	40	14
24	WNL	WNL1	1	1B	M	40	18
24	WNL	WNL1	1	1B	F	45	4
24	WNL	WNL1	1	1B	M	45	3
24	WNL	WNL2	2	2A	F	11	28
24	WNL	WNL2	2	2A	M	11	18
24	NL	NL2	2	2A	F	12	11
24	NL	NL2	2	2A	M	12	9
24	WNL	WNL2	2	2A	F	13	31
24	WNL	WNL2	2	2A	M	13	26
24	NL	NL2	2	2A	F	24	3
24	NL	NL2	2	2A	M	24	8
24	NL	NL2	2	2A	F	29	7
24	NL	NL2	2	2A	M	29	5
24	WNL	WNL2	2	2A	F	35	12
24	WNL	WNL2	2	2A	M	35	11
24	WNL	WNL2	2	2A	F	47	18
24	WNL	WNL2	2	2A	M	47	10
24	NL	NL2	2	2A	F	48	18
24	NL	NL2	2	2A	M	48	20
24	WNL	WNL2	2	2B	F	6	7
24	WNL	WNL2	2	2B	M	6	10
24	WNL	WNL2	2	2B	F	10	19
24	WNL	WNL2	2	2B	M	10	11
24	NL	NL2	2	2B	F	14	12
24	NL	NL2	2	2B	M	14	10
24	WNL	WNL2	2	2B	F	30	15
24	WNL	WNL2	2	2B	M	30	7
24	WNL	WNL2	2	2B	F	34	11
24	WNL	WNL2	2	2B	M	34	19
24	NL	NL2	2	2B	F	38	13
24	NL	NL2	2	2B	M	38	11
24	NL	NL3	3	3A	F	4	4
24	NL	NL3	3	3A	M	4	5
24	WNL	WNL3	3	3A	F	8	20
24	WNL	WNL3	3	3A	M	8	25
24	NL	NL3	3	3A	F	9	15
24	NL	NL3	3	3A	M	9	12
24	WNL	WNL3	3	3A	F	17	13
24	WNL	WNL3	3	3A	M	17	18
24	NL	NL3	3	3A	F	33	20
24	NL	NL3	3	3A	M	33	11
24	WNL	WNL3	3	3A	F	41	19
24	WNL	WNL3	3	3A	M	41	10
24	WNL	WNL3	3	3A	F	44	22
24	WNL	WNL3	3	3A	M	44	19
24	NL	NL3	3	3A	F	45	26
24	NL	NL3	3	3A	M	45	13
24	WNL	WNL3	3	3B	F	3	12
24	WNL	WNL3	3	3B	M	3	11
24	NL	NL3	3	3B	F	18	13
24	NL	NL3	3	3B	M	18	11
24	WNL	WNL3	3	3B	F	24	17
24	WNL	WNL3	3	3B	M	24	13
24	WNL	WNL3	3	3B	F	39	19
24	WNL	WNL3	3	3B	M	39	12
24	NL	NL3	3	3B	F	42	12
24	NL	NL3	3	3B	M	42	13
24	NL	NL3	3	3B	F	43	6
24	NL	NL3	3	3B	M	43	5
24	WNL	WNL3	3	3B	F	48	12
24	WNL	WNL3	3	3B	M	48	16
